# Supplementary material for: Sensorimotor Oscillations in Human Infants during an Innate Rhythmic Movement
Source: Brain Sci. 2024 Apr 20;14(4):402. doi: 10.3390/brainsci14040402 (PMC11047852; doi:10.3390/brainsci14040402)
Supplement: Supplementary file 1 [file brainsci-14-00402-s001.zip]

Archive with 1 entries (1 files):
- brainsci-2916586-supplementary.pdf
